# Supplementary material for: Epigenetic modifications and metabolic gene mutations drive resistance evolution in response to stimulatory antibiotics
Source: Mol Syst Biol. 2025 Jan 16;21(3):294–314. doi: 10.1038/s44320-025-00087-4 (PMC11876630; doi:10.1038/s44320-025-00087-4)
Supplement: Supplementary file 3 — Source data Fig. 1 [file 44320_2025_87_MOESM3_ESM.zip]

Archive with 20 entries (15 files):
- Figure 1/
- __MACOSX/._Figure 1
- Figure 1/.DS_Store
- __MACOSX/Figure 1/._.DS_Store
- Figure 1/1b/
- __MACOSX/Figure 1/._1b
- Figure 1/1e/
- __MACOSX/Figure 1/._1e
- Figure 1/1d/
- __MACOSX/Figure 1/._1d
- Figure 1/1c/
- __MACOSX/Figure 1/._1c
- Figure 1/1b/Figure 1b.csv
- __MACOSX/Figure 1/1b/._Figure 1b.csv
- Figure 1/1e/Figure 1e.csv
- __MACOSX/Figure 1/1e/._Figure 1e.csv
- Figure 1/1d/Figure 1d.csv
- __MACOSX/Figure 1/1d/._Figure 1d.csv
- Figure 1/1c/Figure 1c.csv
- __MACOSX/Figure 1/1c/._Figure 1c.csv
