# Supplementary material for: Epigenetic modifications and metabolic gene mutations drive resistance evolution in response to stimulatory antibiotics
Source: Mol Syst Biol. 2025 Jan 16;21(3):294–314. doi: 10.1038/s44320-025-00087-4 (PMC11876630; doi:10.1038/s44320-025-00087-4)
Supplement: Supplementary file 3 — Source data Fig. 1 [file 44320_2025_87_MOESM3_ESM.zip › Figure 1/1b/Figure 1b.csv]

Day	Control_1	Control_2	Control_3	Static_1	Static_2	Static_3
Day 0	0.28	0.35	0.3	0.25	0.26	0.3
Day 1	0.4	0.3	0.3	0.625	0.65	0.625
Day 3	0.42	0.3	0.3	0.5	0.55	0.6
Day 5	0.36	0.25	0.3	0.7	0.75	0.7
Day 7	0.35	0.3	0.25	0.68	0.69	0.7
Day 9	0.38	0.25	0.4	0.7	0.72	0.75
Day 11	0.25	0.4	0.25	0.85	0.9	0.8
Day 13	0.25	0.33	0.4	1	1.2	1.25
Day 15	0.42	0.44	0.35	1.5	2	2.25
Day 17	0.3	0.48	0.44	3.5	4	3.65
Day 19	0.4	0.38	0.48	5.5	5	4.5
Day 21	0.35	0.25	0.38	6.5	6	7.5
Day 23	0.4	0.35	0.25	8	8	7.5
Day 25	0.38	0.29	0.3	8.5	9	9.6
Day 27	0.65	0.6	0.7	10.1	8.9	9
Day 29	0.88	0.5	0.85	12.5	11.5	12
Day 31	0.8	0.64	0.72	12.5	15	13.8
Day 33	0.8	0.64	0.72	15.5	16.5	14.5
Day 35	0.92	0.88	0.96	17.5	17	18
Day 37	0.96	0.928	0.96	19	18	18.5
Day 39	1.4	1.6	1.36	19.5	19	20.5
Day 41	1.48	1.44	1.6	21	21.5	22
Day 43	1.6	1.568	1.52	19.5	20.5	22.5
Day 45	1.72	1.76	2	23	22	22.5
Day 47	1.72	1.92	2	24.5	24	23.5
Day 49	1.8	1.76	1.96	23.5	22	25
Day 51	1.9	1.88	2.04	25	22.5	25
Day 53	2.09	2.01	2.05	22.6	25.5	25
Day 55	1.9	1.98	2.08	23.5	25	25
