# Supplementary material for: Epigenetic modifications and metabolic gene mutations drive resistance evolution in response to stimulatory antibiotics
Source: Mol Syst Biol. 2025 Jan 16;21(3):294–314. doi: 10.1038/s44320-025-00087-4 (PMC11876630; doi:10.1038/s44320-025-00087-4)
Supplement: Supplementary file 3 — Source data Fig. 1 [file 44320_2025_87_MOESM3_ESM.zip › Figure 1/1e/Figure 1e.csv]

Time	Dynamic_1	Dynamic_2	Dynamic_3	Dynamic_4	Dynamic_5	Dynamic_6	Static_1	Static_2	Static_3	Static_4	Static_5	Static_6	Control_1	Control_2	Control_3	Control_4	Control_5	Control_6
Day 15	0.68	0.68	0.68	0.68	0.68	0.68	0.64	0.65	0.65	0.65	0.64	0.65	0.58	0.58	0.59	0.58	0.58	0.59
Day 35	0.79	0.79	0.79	0.79	0.8	0.79	0.71	0.71	0.71	0.71	0.72	0.71	0.56	0.56	0.56	0.56	0.57	0.56
Day 55	0.79	0.81	0.8	0.81	0.83	0.8	0.79	0.81	0.8	0.81	0.82	0.8	0.62	0.63	0.63	0.63	0.63	0.63
