# Supplementary material for: Epigenetic modifications and metabolic gene mutations drive resistance evolution in response to stimulatory antibiotics
Source: Mol Syst Biol. 2025 Jan 16;21(3):294–314. doi: 10.1038/s44320-025-00087-4 (PMC11876630; doi:10.1038/s44320-025-00087-4)
Supplement: Supplementary file 4 — Source data Fig. 2 [file 44320_2025_87_MOESM4_ESM.zip]

Archive with 18 entries (16 files):
- Figure 2/
- __MACOSX/._Figure 2
- Figure 2/.DS_Store
- __MACOSX/Figure 2/._.DS_Store
- Figure 2/2d/
- __MACOSX/Figure 2/._2d
- Figure 2/2d/Dynamic-40k.tif
- __MACOSX/Figure 2/2d/._Dynamic-40k.tif
- Figure 2/2d/Dynamic-10k.tif
- __MACOSX/Figure 2/2d/._Dynamic-10k.tif
- Figure 2/2d/Control-10k.tif
- __MACOSX/Figure 2/2d/._Control-10k.tif
- Figure 2/2d/Static-40k.tif
- __MACOSX/Figure 2/2d/._Static-40k.tif
- Figure 2/2d/Static-10k.tif
- __MACOSX/Figure 2/2d/._Static-10k.tif
- Figure 2/2d/Control-40k.tif
- __MACOSX/Figure 2/2d/._Control-40k.tif
