# Supplementary material for: Epigenetic modifications and metabolic gene mutations drive resistance evolution in response to stimulatory antibiotics
Source: Mol Syst Biol. 2025 Jan 16;21(3):294–314. doi: 10.1038/s44320-025-00087-4 (PMC11876630; doi:10.1038/s44320-025-00087-4)
Supplement: Supplementary file 5 — Source data Fig. 3 [file 44320_2025_87_MOESM5_ESM.zip]

Archive with 7 entries (5 files):
- Figure 3/
- __MACOSX/._Figure 3
- Figure 3/3c/
- Figure 3/.DS_Store
- __MACOSX/Figure 3/._.DS_Store
- Figure 3/3c/Figure 3c.csv
- __MACOSX/Figure 3/3c/._Figure 3c.csv
