# Supplementary material for: Epigenetic modifications and metabolic gene mutations drive resistance evolution in response to stimulatory antibiotics
Source: Mol Syst Biol. 2025 Jan 16;21(3):294–314. doi: 10.1038/s44320-025-00087-4 (PMC11876630; doi:10.1038/s44320-025-00087-4)
Supplement: Supplementary file 5 — Source data Fig. 3 [file 44320_2025_87_MOESM5_ESM.zip › Figure 3/3c/Figure 3c.csv]

Gene	NadB	NadB	NadB	NadB	NadB	NadB	NadB	ALDH	ALDH	ALDH	ALDH	ALDH	ALDH	TctA	TctA	TctA	TctA	TctA	TctA	AcnB	AcnB	AcnB	AcnB	AcnB	AcnB	AcnB	GltA	GltA	GltA	GltA	GltA	GltA	GltA	Pck	Pck	Pck	Pck	Pck	Pck	Pck	Bug	Bug	Bug	Bug	Bug	Bug	Bug	NadB	NadB
Group	Control	Control	Control	Control	Control	Control	Control	Control	Control	Control	Control	Control	Control	Control	Control	Control	Control	Control	Control	Control	Control	Control	Control	Control	Control	Control	Control	Control	Control	Control	Control	Control	Control	Control	Control	Control	Control	Control	Control	Control	Control	Control	Control	Control	Control	Control	Control	Control	Control
Day	G150	G150	G150	G150	G150	G150	G150	G150	G150	G150	G150	G150	G150	G150	G150	G150	G150	G150	G150	G150	G150	G150	G150	G150	G150	G150	G150	G150	G150	G150	G150	G150	G150	G150	G150	G150	G150	G150	G150	G150	G150	G150	G150	G150	G150	G150	G150	G350	G350
Copy number	4.51E+06	4.15E+06	4.15E+06	5.20E+06	5.03E+06	4.94E+06	4.90E+06	3.29E+06	3.24E+06	3.12E+06	1.16E+06	1.81E+06	1.13E+06	2.85E+06	3.95E+06	3.51E+06	3.07E+06	3.37E+06	3.10E+06	1.23E+07	1.29E+07	1.25E+07	1.90E+07	1.21E+07	1.28E+07	1.79E+07	4.23E+07	4.49E+07	1.20E+07	1.44E+07	1.76E+07	1.90E+07	2.39E+07	4.99E+06	5.25E+06	3.49E+06	4.08E+06	4.88E+06	2.47E+06	3.78E+06	3.12E+06	2.69E+06	2.75E+06	3.06E+06	3.86E+06	3.47E+06	4.09E+06	3.60E+06	3.48E+06
[truncated: 290 more columns]
