# Supplementary material for: Epigenetic modifications and metabolic gene mutations drive resistance evolution in response to stimulatory antibiotics
Source: Mol Syst Biol. 2025 Jan 16;21(3):294–314. doi: 10.1038/s44320-025-00087-4 (PMC11876630; doi:10.1038/s44320-025-00087-4)
Supplement: Supplementary file 6 — Source data Fig. 4 [file 44320_2025_87_MOESM6_ESM.zip]

Archive with 26 entries (20 files):
- Figure 4/
- __MACOSX/._Figure 4
- Figure 4/.DS_Store
- __MACOSX/Figure 4/._.DS_Store
- Figure 4/4b/
- __MACOSX/Figure 4/._4b
- Figure 4/4c/
- __MACOSX/Figure 4/._4c
- Figure 4/4d/
- __MACOSX/Figure 4/._4d
- Figure 4/4f/
- __MACOSX/Figure 4/._4f
- Figure 4/4g/
- __MACOSX/Figure 4/._4g
- Figure 4/4b/Figure 4b.csv
- __MACOSX/Figure 4/4b/._Figure 4b.csv
- Figure 4/4c/Figure 4c.csv
- __MACOSX/Figure 4/4c/._Figure 4c.csv
- Figure 4/4d/Figure 4d.csv
- __MACOSX/Figure 4/4d/._Figure 4d.csv
- Figure 4/4f/.DS_Store
- __MACOSX/Figure 4/4f/._.DS_Store
- Figure 4/4f/Figure 4f.csv
- __MACOSX/Figure 4/4f/._Figure 4f.csv
- Figure 4/4g/Figure 4g.csv
- __MACOSX/Figure 4/4g/._Figure 4g.csv
