# Supplementary material for: Epigenetic modifications and metabolic gene mutations drive resistance evolution in response to stimulatory antibiotics
Source: Mol Syst Biol. 2025 Jan 16;21(3):294–314. doi: 10.1038/s44320-025-00087-4 (PMC11876630; doi:10.1038/s44320-025-00087-4)
Supplement: Supplementary file 6 — Source data Fig. 4 [file 44320_2025_87_MOESM6_ESM.zip › Figure 4/4c/Figure 4c.csv]

Time	Metabolic_1	Metabolic_2	Metabolic_3	Metabolic_4	Metabolic_5	Metabolic_6	Control_1	Control_2	Control_3	Control_4	Control_5	Control_6
Day1	0.59	0.59	0.6	0.59	0.59	0.6	0.56	0.57	0.58	0.57	0.57	0.58
Day2	0.59	0.59	0.59	0.59	0.59	0.59	0.57	0.56	0.57	0.57	0.57	0.57
Day3	0.58	0.58	0.57	0.6	0.58	0.55	0.57	0.57	0.57	0.58	0.57	0.57
Day4	0.61	0.6	0.6	0.6	0.6	0.6	0.58	0.57	0.57	0.58	0.57	0.57
Day5	0.6	0.59	0.61	0.6	0.59	0.61	0.54	0.54	0.56	0.55	0.54	0.56
Day6	0.61	0.61	0.61	0.61	0.61	0.61	0.57	0.56	0.57	0.57	0.57	0.57
Day7	0.62	0.61	0.61	0.61	0.61	0.61	0.56	0.56	0.55	0.55	0.55	0.55
Day8	0.64	0.64	0.64	0.64	0.64	0.64	0.57	0.59	0.58	0.57	0.57	0.57
Day9	0.66	0.66	0.66	0.66	0.66	0.66	0.57	0.57	0.57	0.57	0.57	0.57
Day10	0.66	0.67	0.65	0.66	0.66	0.66	0.57	0.57	0.57	0.57	0.57	0.57
Day11	0.67	0.67	0.67	0.66	0.66	0.67	0.58	0.57	0.58	0.57	0.57	0.58
Day12	0.67	0.67	0.67	0.68	0.66	0.65	0.57	0.57	0.58	0.58	0.57	0.57
Day13	0.67	0.66	0.66	0.67	0.66	0.65	0.6	0.59	0.59	0.6	0.59	0.58
Day14	0.66	0.66	0.66	0.66	0.66	0.66	0.57	0.57	0.57	0.58	0.57	0.58
Day15	0.67	0.67	0.67	0.67	0.67	0.67	0.56	0.56	0.57	0.56	0.56	0.57
Day16	0.68	0.68	0.68	0.68	0.68	0.68	0.57	0.57	0.57	0.57	0.57	0.57
Day17	0.69	0.69	0.68	0.68	0.68	0.68	0.6	0.59	0.58	0.57	0.57	0.58
Day18	0.7	0.7	0.7	0.71	0.7	0.7	0.59	0.58	0.58	0.59	0.58	0.58
Day19	0.72	0.73	0.72	0.73	0.72	0.72	0.57	0.58	0.57	0.58	0.56	0.58
Day20	0.7	0.7	0.7	0.69	0.69	0.69	0.57	0.57	0.57	0.57	0.57	0.57
Day21	0.69	0.69	0.69	0.69	0.7	0.69	0.58	0.58	0.58	0.58	0.59	0.58
Day22	0.71	0.71	0.71	0.71	0.71	0.71	0.59	0.59	0.59	0.59	0.6	0.59
Day23	0.72	0.72	0.72	0.72	0.72	0.72	0.59	0.59	0.57	0.6	0.58	0.6
Day24	0.71	0.7	0.71	0.7	0.7	0.7	0.59	0.57	0.59	0.58	0.57	0.57
Day25	0.71	0.71	0.71	0.71	0.72	0.71	0.56	0.58	0.57	0.59	0.6	0.57
Day26	0.72	0.72	0.72	0.72	0.72	0.72	0.59	0.59	0.59	0.58	0.59	0.59
Day27	0.72	0.72	0.72	0.72	0.72	0.72	0.59	0.59	0.59	0.59	0.59	0.59
Day28	0.72	0.74	0.73	0.73	0.73	0.73	0.57	0.6	0.58	0.58	0.58	0.58
Day29	0.73	0.73	0.73	0.73	0.73	0.74	0.59	0.59	0.59	0.59	0.59	0.59
Day30	0.74	0.74	0.74	0.74	0.74	0.74	0.58	0.58	0.58	0.58	0.58	0.58
Day31	0.73	0.73	0.73	0.73	0.73	0.73	0.57	0.59	0.58	0.58	0.58	0.58
Day32	0.75	0.75	0.75	0.75	0.75	0.75	0.6	0.6	0.6	0.59	0.6	0.59
Day33	0.78	0.77	0.77	0.79	0.78	0.77	0.59	0.58	0.58	0.6	0.59	0.58
Day34	0.76	0.76	0.77	0.77	0.76	0.77	0.58	0.58	0.59	0.59	0.58	0.58
Day35	0.76	0.76	0.76	0.76	0.77	0.76	0.57	0.57	0.57	0.57	0.58	0.57
Day36	0.76	0.75	0.76	0.76	0.76	0.76	0.6	0.6	0.6	0.59	0.59	0.6
Day37	0.76	0.76	0.76	0.76	0.76	0.76	0.6	0.58	0.58	0.6	0.56	0.6
Day38	0.76	0.76	0.76	0.76	0.76	0.76	0.59	0.59	0.59	0.59	0.59	0.59
Day39	0.76	0.76	0.76	0.76	0.76	0.76	0.59	0.59	0.59	0.6	0.59	0.59
Day40	0.76	0.76	0.76	0.76	0.76	0.76	0.6	0.59	0.59	0.59	0.58	0.58
Day41	0.78	0.77	0.78	0.77	0.77	0.77	0.59	0.57	0.6	0.58	0.58	0.57
Day42	0.78	0.77	0.77	0.78	0.77	0.78	0.6	0.58	0.59	0.59	0.58	0.58
Day43	0.78	0.77	0.78	0.77	0.77	0.77	0.59	0.57	0.6	0.58	0.58	0.57
Day44	0.78	0.78	0.78	0.78	0.78	0.78	0.58	0.58	0.58	0.58	0.58	0.58
Day45	0.76	0.76	0.77	0.76	0.76	0.77	0.59	0.59	0.6	0.59	0.59	0.6
Day46	0.77	0.77	0.77	0.77	0.77	0.77	0.58	0.57	0.57	0.58	0.58	0.58
Day47	0.78	0.78	0.78	0.78	0.78	0.78	0.59	0.59	0.6	0.59	0.6	0.59
Day48	0.77	0.76	0.77	0.77	0.77	0.77	0.57	0.58	0.58	0.59	0.59	0.58
Day49	0.76	0.76	0.76	0.76	0.76	0.77	0.58	0.58	0.58	0.58	0.58	0.59
Day50	0.77	0.76	0.75	0.75	0.75	0.75	0.58	0.57	0.56	0.55	0.56	0.56
Day51	0.77	0.77	0.77	0.77	0.77	0.77	0.58	0.58	0.58	0.57	0.58	0.57
Day52	0.78	0.78	0.78	0.78	0.77	0.78	0.6	0.6	0.6	0.6	0.58	0.6
Day53	0.77	0.77	0.77	0.77	0.77	0.78	0.59	0.58	0.59	0.59	0.59	0.59
Day54	0.77	0.77	0.77	0.77	0.77	0.77	0.6	0.6	0.61	0.61	0.61	0.6
Day55	0.77	0.77	0.77	0.76	0.77	0.77	0.6	0.58	0.6	0.57	0.58	0.59
