# Supplementary material for: Epigenetic modifications and metabolic gene mutations drive resistance evolution in response to stimulatory antibiotics
Source: Mol Syst Biol. 2025 Jan 16;21(3):294–314. doi: 10.1038/s44320-025-00087-4 (PMC11876630; doi:10.1038/s44320-025-00087-4)
Supplement: Supplementary file 6 — Source data Fig. 4 [file 44320_2025_87_MOESM6_ESM.zip › Figure 4/4d/Figure 4d.csv]

Gene	D15_metabo_1	D15_metabo_2	D15_metabo_3	D35_metabo_1	D35_metabo_2	D35_metabo_3	D55_metabo_1	D55_metabo_2	D55_metabo_3
TonB	0	0	0	0	0	0	0	0	0
TctA	0.918	1	1	1	0.982	0.789	1	1	1
RhaS	0	0	0	0	0	0	0	0	0
PelA	0	0	0	0	0	0	0.633	0.633	0.621
Pck	1	1	1	1	1	0.948	1	1	1
OmpR	0	0	0	0	0	0	0	0	0
NadB	1	1	1	1	1	1	1	1	1
MarR	0	0	0	0	0	0	0	0	0
LysR	0	0	0	0	0	0	0	0	0
Lpd	1	1	1	1	1	1	1	1	1
GltA	0.888	0.906	0.752	1	1	0.973	1	1	1
CyoA	0	0	0	0	0	0	0	0	0
Bug	1	1	1	1	1	1	1	1	1
ALDH	1	1	1	1	1	1	1	1	1
AcnB	1	1	0.988	1	1	1	1	0.969	1
