# Supplementary material for: Epigenetic modifications and metabolic gene mutations drive resistance evolution in response to stimulatory antibiotics
Source: Mol Syst Biol. 2025 Jan 16;21(3):294–314. doi: 10.1038/s44320-025-00087-4 (PMC11876630; doi:10.1038/s44320-025-00087-4)
Supplement: Supplementary file 6 — Source data Fig. 4 [file 44320_2025_87_MOESM6_ESM.zip › Figure 4/4f/Figure 4f.csv]

Strain	AcnB/M	AcnB/M	AcnB/M	ALDH/M	ALDH/M	ALDH/M	GltA/M	GltA/M	GltA/M	Mutant	Mutant	Mutant	Nad/M	Nad/M	Nad/M	Pck/M	Pck/M	Pck/M	TctA/M	TctA/M	TctA/M
ZEP (mg/L)	2.5	1.55	0.75	11.5	12.5	16.2	15.5	16.4	12.3	23.8	22.5	25	11.5	12.5	9.5	1.5	1.75	0.95	10.5	7.5	4.5
