# Supplementary material for: Epigenetic modifications and metabolic gene mutations drive resistance evolution in response to stimulatory antibiotics
Source: Mol Syst Biol. 2025 Jan 16;21(3):294–314. doi: 10.1038/s44320-025-00087-4 (PMC11876630; doi:10.1038/s44320-025-00087-4)
Supplement: Supplementary file 6 — Source data Fig. 4 [file 44320_2025_87_MOESM6_ESM.zip › Figure 4/4g/Figure 4g.csv]

Strain	AcnB/M	AcnB/M	AcnB/M	AcnB/M	AcnB/M	AcnB/M	ALDH/M	ALDH/M	ALDH/M	ALDH/M	ALDH/M	ALDH/M	GltA/M	GltA/M	GltA/M	GltA/M	GltA/M	GltA/M	Mutant	Mutant	Mutant	Mutant	Mutant	Mutant	Nad/M	Nad/M	Nad/M	Nad/M	Nad/M	Nad/M	Pck/M	Pck/M	Pck/M	Pck/M	Pck/M	Pck/M	TctA/M	TctA/M	TctA/M	TctA/M	TctA/M	TctA/M
Growth rate (h-1)	0.56	0.45	0.51	0.56	0.44	0.52	0.68	0.69	0.68	0.69	0.66	0.67	0.71	0.72	0.7	0.71	0.7	0.73	0.76	0.75	0.75	0.75	0.77	0.75	0.7	0.68	0.66	0.71	0.65	0.66	0.55	0.51	0.43	0.52	0.53	0.43	0.65	0.63	0.62	0.65	0.64	0.61
