# Supplementary material for: Epigenetic modifications and metabolic gene mutations drive resistance evolution in response to stimulatory antibiotics
Source: Mol Syst Biol. 2025 Jan 16;21(3):294–314. doi: 10.1038/s44320-025-00087-4 (PMC11876630; doi:10.1038/s44320-025-00087-4)
Supplement: Supplementary file 7 — Source data Fig. 5 [file 44320_2025_87_MOESM7_ESM.zip]

Archive with 20 entries (16 files):
- Figure 5/
- __MACOSX/._Figure 5
- Figure 5/5a/
- __MACOSX/Figure 5/._5a
- Figure 5/.DS_Store
- __MACOSX/Figure 5/._.DS_Store
- Figure 5/5c/
- __MACOSX/Figure 5/._5c
- Figure 5/5b/
- __MACOSX/Figure 5/._5b
- Figure 5/5a/Figure 5a.csv
- Figure 5/5c/Suc-40k.tif
- __MACOSX/Figure 5/5c/._Suc-40k.tif
- Figure 5/5c/Glu-10k.tif
- __MACOSX/Figure 5/5c/._Glu-10k.tif
- Figure 5/5c/Glu-40k.tif
- __MACOSX/Figure 5/5c/._Glu-40k.tif
- Figure 5/5c/Suc-10k.tif
- __MACOSX/Figure 5/5c/._Suc-10k.tif
- Figure 5/5b/Figure 5b.csv
