# Supplementary material for: Epigenetic modifications and metabolic gene mutations drive resistance evolution in response to stimulatory antibiotics
Source: Mol Syst Biol. 2025 Jan 16;21(3):294–314. doi: 10.1038/s44320-025-00087-4 (PMC11876630; doi:10.1038/s44320-025-00087-4)
Supplement: Supplementary file 7 — Source data Fig. 5 [file 44320_2025_87_MOESM7_ESM.zip › Figure 5/5a/Figure 5a.csv]

Concentration	OD	sd	Strain	Carbon
0	0.327	0.009	Mutant	Gluconate
100 mg/L	0.15	0.019	Mutant	Gluconate
12.5 mg/L	0.454	0.02	Mutant	Gluconate
12.5 µg/L	0.48	0.111	Mutant	Gluconate
125 µg/L	0.592	0.061	Mutant	Gluconate
1 mg/L	0.518	0.076	Mutant	Gluconate
250 µg/L	0.619	0.042	Mutant	Gluconate
25 mg/L	0.392	0.023	Mutant	Gluconate
25 µg/L	0.547	0.067	Mutant	Gluconate
500 µg/L	0.648	0.078	Mutant	Gluconate
50 mg/L	0.187	0.012	Mutant	Gluconate
50 µg/L	0.586	0.049	Mutant	Gluconate
5 µg/L	0.43	0.111	Mutant	Gluconate
6.25 mg/L	0.484	0.013	Mutant	Gluconate
0	0.371	0.009	Mutant	Succinate
100 mg/L	0.215	0.019	Mutant	Succinate
12.5 mg/L	0.494	0.02	Mutant	Succinate
12.5 µg/L	0.53	0.111	Mutant	Succinate
125 µg/L	0.652	0.061	Mutant	Succinate
1 mg/L	0.598	0.076	Mutant	Succinate
250 µg/L	0.669	0.042	Mutant	Succinate
25 mg/L	0.392	0.023	Mutant	Succinate
25 µg/L	0.565	0.067	Mutant	Succinate
500 µg/L	0.668	0.078	Mutant	Succinate
50 mg/L	0.297	0.012	Mutant	Succinate
50 µg/L	0.616	0.049	Mutant	Succinate
5 µg/L	0.47	0.111	Mutant	Succinate
6.25 mg/L	0.524	0.013	Mutant	Succinate
0	0.339	0.005	Wild type	Gluconate
100 mg/L	0.255	0.016	Wild type	Gluconate
12.5 mg/L	0.319	0.014	Wild type	Gluconate
12.5 µg/L	0.375	0.006	Wild type	Gluconate
125 µg/L	0.403	0.007	Wild type	Gluconate
1 mg/L	0.322	0.005	Wild type	Gluconate
250 µg/L	0.346	0.003	Wild type	Gluconate
25 mg/L	0.29	0.005	Wild type	Gluconate
25 µg/L	0.503	0.005	Wild type	Gluconate
500 µg/L	0.316	0.001	Wild type	Gluconate
50 mg/L	0.29	0.004	Wild type	Gluconate
50 µg/L	0.563	0.004	Wild type	Gluconate
5 µg/L	0.354	0.006	Wild type	Gluconate
6.25 mg/L	0.301	0.005	Wild type	Gluconate
0	0.337	0.046	Wild type	Succinate
100 mg/L	0.112	0.112	Wild type	Succinate
12.5 mg/L	0.354	0.041	Wild type	Succinate
12.5 µg/L	0.397	0.037	Wild type	Succinate
125 µg/L	0.625	0.086	Wild type	Succinate
1 mg/L	0.467	0.051	Wild type	Succinate
250 µg/L	0.589	0.003	Wild type	Succinate
25 mg/L	0.306	0.018	Wild type	Succinate
25 µg/L	0.405	0.028	Wild type	Succinate
500 µg/L	0.525	0.045	Wild type	Succinate
50 mg/L	0.252	0.025	Wild type	Succinate
50 µg/L	0.533	0.049	Wild type	Succinate
5 µg/L	0.374	0.011	Wild type	Succinate
6.25 mg/L	0.425	0.003	Wild type	Succinate
