# Supplementary material for: Epigenetic modifications and metabolic gene mutations drive resistance evolution in response to stimulatory antibiotics
Source: Mol Syst Biol. 2025 Jan 16;21(3):294–314. doi: 10.1038/s44320-025-00087-4 (PMC11876630; doi:10.1038/s44320-025-00087-4)
Supplement: Supplementary file 7 — Source data Fig. 5 [file 44320_2025_87_MOESM7_ESM.zip › Figure 5/5b/Figure 5b.csv]

Carbon	Rate	Strain
Succinate	0.908	Wild type
Succinate	0.792	Wild type
Succinate	0.893	Wild type
Succinate	0.81	Wild type
Succinate	0.842	Wild type
Succinate	0.789	Wild type
Gluconate	0.65	Wild type
Gluconate	0.607	Wild type
Gluconate	0.612	Wild type
Gluconate	0.614	Wild type
Gluconate	0.609	Wild type
Gluconate	0.602	Wild type
Succinate	0.905	Mutant
Succinate	0.879	Mutant
Succinate	0.905	Mutant
Succinate	0.975	Mutant
Succinate	0.899	Mutant
Succinate	0.901	Mutant
Gluconate	0.802	Mutant
Gluconate	0.812	Mutant
Gluconate	0.809	Mutant
Gluconate	0.82	Mutant
Gluconate	0.82	Mutant
Gluconate	0.81	Mutant
