# Supplementary material for: Epigenetic modifications and metabolic gene mutations drive resistance evolution in response to stimulatory antibiotics
Source: Mol Syst Biol. 2025 Jan 16;21(3):294–314. doi: 10.1038/s44320-025-00087-4 (PMC11876630; doi:10.1038/s44320-025-00087-4)
Supplement: Supplementary file 8 — Source data Fig. 6 [file 44320_2025_87_MOESM8_ESM.zip]

Archive with 12 entries (9 files):
- Figure 6/
- __MACOSX/._Figure 6
- Figure 6/6a/
- __MACOSX/Figure 6/._6a
- Figure 6/.DS_Store
- __MACOSX/Figure 6/._.DS_Store
- Figure 6/6b/
- __MACOSX/Figure 6/._6b
- Figure 6/6a/Figure 6a.csv
- __MACOSX/Figure 6/6a/._Figure 6a.csv
- Figure 6/6b/Figure 6b.csv
- __MACOSX/Figure 6/6b/._Figure 6b.csv
