# Supplementary material for: Epigenetic modifications and metabolic gene mutations drive resistance evolution in response to stimulatory antibiotics
Source: Mol Syst Biol. 2025 Jan 16;21(3):294–314. doi: 10.1038/s44320-025-00087-4 (PMC11876630; doi:10.1038/s44320-025-00087-4)
Supplement: Supplementary file 8 — Source data Fig. 6 [file 44320_2025_87_MOESM8_ESM.zip › Figure 6/6a/Figure 6a.csv]

Group	Population	G150M_W	G350M_W	G550M_W	G150M_G	G350M_G	G550M_G	G150M_P	G350M_P	G550M_P
With antibiotic	pop1	1.0938	1.4915	1.5556	1.5406	1.5556	1.3594	0.7020	0.4670	0.2034
With antibiotic	pop2	1.1273	1.9694	1.5765	1.1283	1.3754	1.9987	0.8098	0.5000	0.2623
With antibiotic	pop3	1.2727	1.5663	1.6471	1.1879	1.4667	1.7036	0.7492	0.4638	0.2002
With antibiotic	pop4	1.3333	1.7500	1.6044	1.1780	1.3903	1.6364	0.9336	0.5091	0.4179
With antibiotic	pop5	1.2105	1.5200	1.6522	1.8000	1.1673	1.4309	0.6265	0.3676	0.2443
With antibiotic	pop6	1.3684	1.4783	1.6047	1.4397	1.3604	1.5195	0.5170	0.4872	0.1714
Without antibiotic	pop1	1.1373	1.7431	1.9608	1.5410	1.4443	1.7633	0.5433	0.4308	0.1922
Without antibiotic	pop2	1.3565	1.7037	1.8216	1.3025	1.9743	1.8080	0.5798	0.4465	0.1185
Without antibiotic	pop3	1.5221	1.6216	1.8802	1.2933	1.5133	1.7349	0.5508	0.3659	0.1967
Without antibiotic	pop4	1.3860	1.7843	1.8462	1.2483	1.4977	2.3529	0.5057	0.3700	0.1986
Without antibiotic	pop5	1.2414	1.7600	1.8998	1.2694	1.6793	1.4162	0.4997	0.3358	0.3025
Without antibiotic	pop6	1.2208	1.7263	1.8407	1.5780	1.8156	1.1622	0.4000	0.4155	0.2164
