# Supplementary material for: Epigenetic modifications and metabolic gene mutations drive resistance evolution in response to stimulatory antibiotics
Source: Mol Syst Biol. 2025 Jan 16;21(3):294–314. doi: 10.1038/s44320-025-00087-4 (PMC11876630; doi:10.1038/s44320-025-00087-4)
Supplement: Supplementary file 8 — Source data Fig. 6 [file 44320_2025_87_MOESM8_ESM.zip › Figure 6/6b/Figure 6b.csv]

Survival	Group	Strain	Concentration
0.0000	H2O2	Wild type	5mM
0.0000	H2O2	Wild type	5mM
0.0002	H2O2	Wild type	5mM
0.0000	H2O2	Wild type	5mM
0.0000	H2O2	Wild type	5mM
0.0000	H2O2	Wild type	5mM
0.9655	H2O2	Mutant	5mM
0.9813	H2O2	Mutant	5mM
0.9286	H2O2	Mutant	5mM
0.9667	H2O2	Mutant	5mM
0.9256	H2O2	Mutant	5mM
0.9129	H2O2	Mutant	5mM
0.0000	H2O2	Wild type	15mM
0.0000	H2O2	Wild type	15mM
0.0000	H2O2	Wild type	15mM
0.0000	H2O2	Wild type	15mM
0.0000	H2O2	Wild type	15mM
0.0000	H2O2	Wild type	15mM
0.8552	H2O2	Mutant	15mM
0.8125	H2O2	Mutant	15mM
0.8571	H2O2	Mutant	15mM
0.7667	H2O2	Mutant	15mM
0.8410	H2O2	Mutant	15mM
0.7903	H2O2	Mutant	15mM
0.0000	H2O2	Wild type	25mM
0.0000	H2O2	Wild type	25mM
0.0000	H2O2	Wild type	25mM
0.0000	H2O2	Wild type	25mM
0.0000	H2O2	Wild type	25mM
0.0000	H2O2	Wild type	25mM
0.6897	H2O2	Mutant	25mM
0.7813	H2O2	Mutant	25mM
0.8286	H2O2	Mutant	25mM
0.6667	H2O2	Mutant	25mM
0.6256	H2O2	Mutant	25mM
0.6129	H2O2	Mutant	25mM
0.0000	H2O2	Wild type	35mM
0.0000	H2O2	Wild type	35mM
0.0000	H2O2	Wild type	35mM
0.0000	H2O2	Wild type	35mM
0.0000	H2O2	Wild type	35mM
0.0000	H2O2	Wild type	35mM
0.4897	H2O2	Mutant	35mM
0.4125	H2O2	Mutant	35mM
0.5714	H2O2	Mutant	35mM
0.5344	H2O2	Mutant	35mM
0.4103	H2O2	Mutant	35mM
0.3903	H2O2	Mutant	35mM
0.0000	Heat	Wild type	40℃
0.0001	Heat	Wild type	40℃
0.0000	Heat	Wild type	40℃
0.0000	Heat	Wild type	40℃
0.0000	Heat	Wild type	40℃
0.0000	Heat	Wild type	40℃
0.2414	Heat	Mutant	40℃
0.2875	Heat	Mutant	40℃
0.3257	Heat	Mutant	40℃
0.3667	Heat	Mutant	40℃
0.1538	Heat	Mutant	40℃
0.2903	Heat	Mutant	40℃
0.0000	Heat	Wild type	50℃
0.0000	Heat	Wild type	50℃
0.0000	Heat	Wild type	50℃
0.0000	Heat	Wild type	50℃
0.0000	Heat	Wild type	50℃
0.0000	Heat	Wild type	50℃
0.1724	Heat	Mutant	50℃
0.2188	Heat	Mutant	50℃
0.2571	Heat	Mutant	50℃
0.1667	Heat	Mutant	50℃
0.1538	Heat	Mutant	50℃
0.1290	Heat	Mutant	50℃
0.0000	Heat	Wild type	60℃
0.0000	Heat	Wild type	60℃
0.0000	Heat	Wild type	60℃
0.0000	Heat	Wild type	60℃
0.0000	Heat	Wild type	60℃
0.0000	Heat	Wild type	60℃
0.1379	Heat	Mutant	60℃
0.1233	Heat	Mutant	60℃
0.1571	Heat	Mutant	60℃
0.1746	Heat	Mutant	60℃
0.1538	Heat	Mutant	60℃
0.1903	Heat	Mutant	60℃
0.0000	Heat	Wild type	70℃
0.0000	Heat	Wild type	70℃
0.0000	Heat	Wild type	70℃
0.0000	Heat	Wild type	70℃
0.0000	Heat	Wild type	70℃
0.0000	Heat	Wild type	70℃
0.0379	Heat	Mutant	70℃
0.0233	Heat	Mutant	70℃
0.0571	Heat	Mutant	70℃
0.0746	Heat	Mutant	70℃
0.0385	Heat	Mutant	70℃
0.0323	Heat	Mutant	70℃
